# Supplementary material for: Mn3O4 Nanozyme Soaking Improved Wheat Germination and Yield Under Salt Stress
Source: Plants (Basel). 2026 Jul 9;15(14):2124. doi: 10.3390/plants15142124 (PMC13415251; doi:10.3390/plants15142124)
Supplement: Supplementary file 1 [file plants-15-02124-s001.zip]

Archive with 1 entries (1 files):
- plants-4415041-supplementary.pdf
